# Supplementary material for: One-Pot, Multi-Component Green Microwave-Assisted Synthesis of Bridgehead Bicyclo[4.4.0]boron Heterocycles and DNA Affinity Studies
Source: Int J Mol Sci. 2024 Sep 12;25(18):9842. doi: 10.3390/ijms25189842 (PMC11432172; doi:10.3390/ijms25189842)
Supplement: Supplementary file 1 [file ijms-25-09842-s001.zip]

Archive with 2 entries (2 files):
- IJMS_Paisidis_Fylaktakidou_SI_part-1_21072024.pdf
- IJMS_Paisidis_Fylaktakidou_SI_part-2_21072024.pdf
